# Supplementary material for: Exploring the Pharmacological Mechanism of Danzhi Xiaoyao Powder on ER-Positive Breast Cancer by a Network Pharmacology Approach
Source: Evid Based Complement Alternat Med. 2018 Mar 5;2018:5059743. doi: 10.1155/2018/5059743 (PMC5859839; doi:10.1155/2018/5059743)
Supplement: Supplementary Materials — Table S1: compound targets for DXP. Table S2: known targets for DXP. Table S3: ER-positive breast cancer targets. Table S4: enrichment analysis of clusters based on Gene Ontology (GO) annotation. Table S5: pathway enrichment analysis. Table S6: enrichment analysis of clusters based on Gene Ontology (GO) annotation. Table S7: pathway enrichment analysis. Table S8: enrichment analysis of clusters based on Gene Ontology (GO) annotation. Table S9: pathway enrichment analysis. [file 5059743.f1.zip]

Archive with 9 entries (9 files):
- Table S1.xlsx
- Table S2.xlsx
- Table S3.xlsx
- Table S4.xlsx
- Table S5.xlsx
- Table S6.xlsx
- Table S7.xlsx
- Table S8.xlsx
- Table S9.xlsx
