# Supplementary material for: Exploring the Pharmacological Mechanism of Danzhi Xiaoyao Powder on ER-Positive Breast Cancer by a Network Pharmacology Approach
Source: Evid Based Complement Alternat Med. 2018 Mar 5;2018:5059743. doi: 10.1155/2018/5059743 (PMC5859839; doi:10.1155/2018/5059743)
Supplement: Supplementary Materials — Table S1: compound targets for DXP. Table S2: known targets for DXP. Table S3: ER-positive breast cancer targets. Table S4: enrichment analysis of clusters based on Gene Ontology (GO) annotation. Table S5: pathway enrichment analysis. Table S6: enrichment analysis of clusters based on Gene Ontology (GO) annotation. Table S7: pathway enrichment analysis. Table S8: enrichment analysis of clusters based on Gene Ontology (GO) annotation. Table S9: pathway enrichment analysis. [file 5059743.f1.zip › Table S1.xlsx]

## Sheet: Sheet1
Table S1 Compound targets for DXP
Compounds	Compounds Targets
(+)-Anomalin	CDK2
	METAP2
	CRABP2
	KDR
	GSTA1
	FKBP1A
	AR
	NR1I2
	PPARA
	INSR
	TEK
	HSP90AA1
	RXRB
	MET
	ALB
	CASP3
	ABO
	MAP2K1
	TTPA
	TTR
	F2
	BACE1
	MAPK14
	MMP3
	PCTP
	RARG
	DPEP1
	JAK2
	BIRC7
	CASP1
	PTPN1
	HSD17B1
	MME
	CTSK
	PDE5A
	FABP7
	RXRA
	DHODH
	SULT1E1
	VDR
	ERBB4
	JAK3
	CHEK1
	PRKCQ
	FABP3
	ESR2
	PDE4D
	PCK1
	HDAC8
	TGFBR1
	HMGCR
	HPGDS
	ESR1
	FGFR1
	F10
	CYP2C9
	ADK
	LCN2
	PGR
	TGM3
	NR1H4
	LTA4H
	CA2
	AKR1C3
	LCK
	DCK
	THRB
	RORA
	GSTP1
	CTSB
	AKR1B1
	AURKA
	HNMT
	MMP13
	F11
	MAPKAPK2
	GSK3B
	DCPS
	ADAM33
	MMP8
	CBR1
	NR1H2
	AKR1C2
	PDPK1
	PDE4B
	RAP2A
	PLA2G2A
	CCNA2
	BTK
	PYGL
	NR3C1
	NR1H3
	PIK3R1
	HSD11B1
	RARA
	RBP4
	ELANE
	KIF11
	PRKACA
	AKT1
	UCK2
	SULT1A1
	REN
	SRC
	MMP9
	CFD
	ANG
	BCAT2
	GCK
	PPP1CC
	MMP12
	XIAP
	DPP4
	FGFR2
	NQO1
	RARB
	PFKFB1
	ADH1C
	PAH
	BRAF
	ZAP70
	DTYMK
	GLO1
	IL2
	DHFR
	TGFB2
	PADI4
	FKBP3
	PPARG
	BST1
(+)-catechin	HRAS
	UCK2
	HSD11B1
	GART
	HSD17B1
	MME
	HSP90AA1
	PRKACA
	VDR
	ABO
	NR3C1
	SHBG
	GSTP1
	DCK
	PTPN1
	BACE1
	ESRRG
	GSK3B
	PNMT
	PDPK1
	FGFR1
	ELANE
	MAPK14
	AKR1C3
	PDE4B
	CCNA2
	PDE4D
	KDR
	CDK2
	LCK
	ESR1
	AKR1B1
	ZAP70
	GSR
	INSR
	SRC
	NR1H4
	FKBP1A
	AKR1C2
	CRABP2
	RAP2A
	BTK
	SORD
	CA2
	SELE
	PCK1
	HCK
	PLA2G10
	BRAF
	JAK2
	MAPKAPK2
	MMP8
	ARL5B
	AR
	GSTM2
	MMP12
	BHMT
	MMP3
	TGM3
	CASP3
	GSTM1
	RAB5A
	APRT
	NR3C2
	MAPK10
	CDK6
	HPRT1
	MET
	FECH
	GPI
	RAB11A
	METAP2
	SULT2A1
	CHEK1
	JAK3
	THRB
	KIF11
	DPEP1
	CBR1
	THRA
	AURKA
	FGG
	CES1
	MAOB
	F2
	NR1H2
	GMPR
	PPP1CC
	GSTA3
	CTSB
	NR1H3
	MTAP
	GSTA1
	ESR2
	IMPA1
	EIF4E
	EPHB4
	XIAP
	TGFB2
	PLA2G2A
	REN
	CASP1
	CTSK
	PIM1
	RARG
	HPGDS
	LCN2
	TTR
	IGF1R
	IL2
	PGR
	MAP2K1
	DHODH
	PYGL
1-Methoxyphaseollidin	HSD17B1
	METAP2
	FKBP1A
	FGG
	TTPA
	RBP4
	RXRA
	RXRB
	TTR
	HSD11B1
	FABP3
	FABP7
	AR
	CA2
	FGFR1
	THRB
	NR3C1
	MAP2K1
	PRKACA
	FECH
	MAOB
	FABP6
	NR1H4
	PCTP
	VDR
	HSP90AA1
	ABL1
	GSTP1
	BACE1
	SHBG
	DPEP1
	GC
	HDAC8
	ESRRG
	MMP13
	HNMT
	MMP3
	ESR1
	ABO
	ESR2
	MME
	CCNA2
	SEC14L2
	CBR1
	F2
	SRC
	AKR1C3
	CDK2
	DHODH
	REN
	HMGCR
	PDPK1
	MAPK14
	NR1I2
	JAK3
	DCK
	GSTA1
	PLA2G10
	RARB
	GSK3B
	MAPKAPK2
	LCK
	PROCR
	PIK3R1
	NR1H2
	ELANE
	ZAP70
	MET
	GART
	INSR
	ADH
	PGF
	PRKCQ
	TEK
	ITK
	PGR
	AKR1C2
	NQO1
	AKR1B1
	TGFBR1
	PIM1
	PPP1CC
	CRABP2
	PDE4D
	SULT2B1
	GLO1
	ALB
	UCK2
	IL2
	TGM3
	PTPN1
	KIT
	PLA2G2A
	DUT
	HCK
	GPI
	HADH
	NR1H3
	GSTT2
	RARG
	PNMT
	PDE4B
	KDR
	SULT2A1
	RARA
	CTNNA1
	TPH1
	KIF11
	DPP4
	CASP1
	GCK
	JAK2
	ACE
	CTSK
	MDM2
	CALM1/CALM2/CALM3
	ADK
	AMY2A
	NR3C2
	RORA
	CHEK1
	BRAF
	MAPK10
	TGFB2
	GRB2
	BIRC7
	ADH1C
	MMP8
	LSS
	NR1I3
	MMP2
	CTSS
	EPHB4
113269-36-6	CRABP2
	TTPA
	RXRB
	ALB
	METAP2
	MMP12
	NR1H4
	RXRA
	VDR
	HNMT
	TTR
	HSD17B1
	HNF4G
	PPP1CC
	AKR1C3
	ELANE
	BACE1
	RBP4
	PDE4D
	AR
	TGFB2
	FKBP1A
	MAOB
	FABP3
	PDPK1
	THRB
	HRAS
	FABP7
	INSR
	SHBG
	CA2
	RARG
	ESR2
	FGFR1
	MAP2K1
	NR1I2
	MAPK14
	CHEK1
	GSTP1
	HSP90AA1
	KDR
	MET
	AKR1B1
	F2
	CDK2
	ADK
	ESR1
	MDM2
	PRKACA
	KIF11
	FECH
	PROCR
	SEC14L2
	THRA
	PTPN1
	HCK
	AKR1C2
	MMP3
	RARB
	DHODH
	BCAT2
	BRAF
	HMGCR
	HSD11B1
	NR3C1
	PDE4B
	CTSK
	LCK
	MMP8
	NQO1
	GC
	ADH
	NR1H2
	MMP2
	PLA2G2A
	MME
	DTYMK
	FABP6
	CCNA2
	GSTA1
	SULT2B1
	MMP13
	ABO
	ESRRG
	ADH1C
	TEK
	CASP1
	PCTP
	CFD
	SULT1E1
	DPP4
	NR1H3
	GSTT2
	ERBB4
	PCK1
	REN
	PIM1
	ITK
	PPARA
	MAPKAPK2
	LCN2
	DHFR
	ADAM17
	NR3C2
	DCPS
	GCK
	SRC
	XIAP
	PRKCQ
	ANXA5
	TGM3
	RARA
	JAK3
	PRKACA
	CBR1
	SORD
	BLVRB
	ITGAL
	PGR
	HDAC8
	TGFBR1
	CTSB
	LTA4H
	EGFR
	IL2
	LSS
	MMP9
	PTPN11
	HSPA1A
	RFK
113269-37-7	CRABP2
	TTR
	CASP1
	METAP2
	PTPN1
	ADH
	MME
	AKR1C2
	AKR1B1
	TRAPPC3
	SULT1E1
	RORA
	AKR1C3
	MAOB
	BACE1
	MMP3
	FGFR1
	HMGCR
	FKBP1A
	TTPA
	CA2
	LTA4H
	FABP7
	ABO
	MAP2K1
	HPGDS
	THRB
	ALB
	CYP2C9
	MAPK14
	AR
	HSP90AA1
	ELANE
	PDE4D
	BLVRB
	MET
	HNF4G
	CHEK1
	LCK
	HCK
	TEK
	PDPK1
	PIM1
	PPP1CC
	PLA2G2A
	RARA
	NR3C1
	F2
	HDAC8
	PTPN11
	LSS
	ERBB4
	FABP6
	ESR2
	KDR
	PARP1
	PCTP
	SEC14L2
	GSTP1
	STAT1
	HNMT
	RBP4
	NR1I2
	ESR1
	PDE4B
	MMP13
	RARG
	CDK2
	VDR
	PROCR
	ADAM33
	RXRB
	PCK1
	RXRA
	FECH
	GLO1
	MMP2
	HSD11B1
	RARB
	MMP12
	SDS
	IL2
	HSD17B1
	PPARD
	DCPS
	TGFBR1
	BHMT
	ANXA5
	DPEP1
	CASP3
	INSR
	CBR1
	OAT
	MAPK1
	FDPS
	FABP3
	TGFB2
	CTSK
	GSTA1
	MAPK10
	GPI
	NR1H4
	CYP2C8
	NQO1
	ADK
	PRKACA
	SERPINA1
	PPARA
	KIF11
	DTYMK
	THRA
	NMNAT1
	PNMT
	BRAF
	EPHB4
	DHODH
	ERRA
	KIT
	CCNA2
	TGM3
	SYK
	REN
	RAB5A
	APAF1
	SRC
	EGFR
	BCL2L1
	NR1H2
	PRKACA
	F10
	FOLH1
	SULT2B1
	DPP4
	RFK
	CTSB
	UCK2
113269-39-9	CRABP2
	AKR1C2
	AKR1B1
	PDPK1
	AKR1C3
	FKBP1A
	PTPN1
	CRABP2
	MMP3
	MME
	HCK
	ACE
	ESR1
	CYP2C8
	F2
	HSP90AA1
	MET
	MMP13
	GLO1
	HMGCR
	BACE1
	CTSK
	RXRB
	PPP1CC
	CA2
	DTYMK
	METAP2
	MAOB
	RORA
	CBR1
	KIF11
	NR1H4
	LSS
	PCK1
	DPEP1
	CASP1
	ESR2
	PLA2G2A
	ABO
	LCK
	DHODH
	THRB
	MAPK14
	BRAF
	PDE4D
	HSD17B1
	LTA4H
	TTR
	HSD11B1
	ELANE
	MMP8
	GSTA1
	ADH
	MAP2K1
	TYMS
	MMP12
	PPARA
	ADAM17
	CDK2
	AR
	TTPA
	HDAC8
	RXRA
	NQO1
	KIT
	ANXA5
	GSTP1
	NR1I2
	INSR
	HPGDS
	TEK
	RBP4
	BHMT
	CCNA2
	SEC14L2
	PIM1
	FGFR1
	FDPS
	NR1H2
	CHEK1
	ALB
	ADK
	NR3C2
	GM2A
	FABP7
	SHBG
	FABP3
	RARG
	JAK2
	REN
	KDR
	MAPK1
	ERBB4
	IL2
	RARA
	PARP1
	CTSB
	ADAM33
	SULT2A1
	GSK3B
	EPHX2
	SULT2B1
	CASP3
	TRAPPC3
	OAT
	HNF4G
	HNMT
	LCN2
	ERRA
	MAPK10
	VDR
	F11
	MMP2
	F10
	CYP2C9
	PRKACA
	SETD7
	PDE4B
	MTAP
	NR3C1
18103-41-8	UCK2
	CDK6
	HRAS
	CDK2
	DUT
	PDE4D
	PDPK1
	DCPS
	ATIC
	MME
	FKBP1A
	ELANE
	TAP1
	DHODH
	GMPR2
	VDR
	CRABP2
	METAP2
	CASP1
	CTSK
	SIRT5
	SHBG
	ADH
	HCK
	GSTT2
	DAPK1
	GMPR
	BST1
	CA2
	GSTP1
	SELE
	SULT2B1
	KDR
	PDE4B
	HSD17B1
	LCK
	MAPK14
	BACE1
	AKR1C3
	GSTA3
	PDE5A
	PTPN1
	GSTA1
	HINT1
	PNMT
	SORD
	PCK1
	FGG
	ESR1
	RAP2A
	CTSS
	APAF1
	FGFR1
	AKR1C2
	BTK
	AKR1B1
	HSP90AA1
	NR1I2
	AR
	CCNA2
	GPI
	ANG
	ABO
	GSTM2
	HPRT1
	INSR
	KAT2B
	RARA
	HSD11B1
	UAP1
	RFK
	RAB5A
	F2
	CBR1
	NT5M
	JAK2
	MET
	SULT2A1
	DTYMK
	AURKA
	TPSB2
	ARL5A
	FKBP3
	PIM1
	TPI1
	GSR
	MMP9
	DDX39B
	ADK
	HADH
	BHMT
	MAPK10
	ARL5B
	NME2
	PPARA
	SULT1A1
	NR3C1
	SPR
	GSTM1
	SRC
	ALB
	GLO1
	AMY2A
	SULT1E1
	EIF4E
	BCAT2
	TTR
	AKT1
	PRKACA
	UMPS
	MMP3
	REN
	CLK1
	HPGDS
	OTC
	AHCY
	PFKFB1
	KIF11
	TGM3
	HSPA8
	PPP1CC
	FABP6
	ARSA
	FECH
	BRAF
	MTAP
	HAGH
	ADAM17
	DHFR
	PAPSS1
	RNASE3
	MAP2K1
	OAT
	CHIT1
	CDC42
	HMGCR
	IL2
	CDK7
	MAN1B1
	AMY1A/AMY1B/AMY1C
	MAPK12
	TGFB2
	CASP3
3-Methylkempferol	HSD17B1
	UCK2
	CDK6
	PDE4D
	HCK
	NT5M
	HRAS
	PDPK1
	ESR1
	SRC
	BTK
	MME
	AR
	PDE5A
	SHBG
	VDR
	HSP90AA1
	INSR
	MAPK14
	ANG
	CA2
	METAP2
	DHFR
	PNMT
	CASP3
	F11
	CDK2
	RAP2A
	DHODH
	GMPR2
	KDR
	GSTP1
	BACE1
	GPI
	LCK
	KAT2B
	MET
	RND3
	BHMT
	CBS
	FGFR1
	PTPN1
	SULT1A1
	HPRT1
	FKBP1A
	DCK
	CBR1
	AURKA
	CTSK
	AKR1C3
	AKR1B1
	RAB5A
	GSTM2
	CCNA2
	DAPK1
	FGG
	EEA1
	ARL5B
	TPSB2
	REN
	MAPK10
	GSK3B
	HEXB
	ESR2
	PCK1
	SULT2B1
	SULT1E1
	PRKACA
	GSTA1
	TAP1
	TYMS
	BCAT2
	NR1I2
	TPI1
	F2
	THRB
	RAC1
	PDE4B
	MAPK8
	DTYMK
	OTC
	GSR
	ARL5A
	APAF1
	MMP3
	HSD11B1
	HADH
	ERBB4
	FABP6
	AHCY
	MAN1B1
	HMGCR
	AMY2A
	CFB
	CLK1
	MAPKAPK2
	ESRRG
	NQO1
	LYZ
	ITK
	ABO
	CASP1
	BST1
	NR3C1
	ARSA
	CTSF
	HNMT
	SELE
	FECH
	CTSS
	OAT
	DPEP1
	HINT1
	UAP1
	EIF4E
	SOD2
	AMY1A/AMY1B/AMY1C
	ACE
	TGFB2
	CCL5
	UMPS
	TGM3
	ALDH2
	ALB
	GMPR
	PIM1
	GSTT2
	XIAP
	HSPA8
	AKT1
	F7
	PGR
	RAN
	MMP12
	CHEK1
	TPH1
	JAK2
	DUT
	FKBP3
	TTR
	NR1H4
	PPP1CC
	CHIT1
	IMPDH2
	MMP13
	DCPS
3β-acetoxyatractylone	CA2
	HSP90AA1
	THRB
	MAOB
	DPEP1
	HSD17B1
	MAP2K1
	SHBG
	NR1I2
	AKR1C2
	SULT2B1
	TGM3
	AKR1C3
	GSTA1
	F2
	ACE
	MAPK14
	TTPA
	HSD11B1
	RBP4
	GC
	RARB
	METAP2
	CDK2
	DPP4
	AMY1A/AMY1B/AMY1C
	NR3C1
	PNMT
	FABP3
	GSK3B
	ITGAL
	KDR
	PRKACA
	RXRA
	AKR1B1
	MMP13
	SULT2A1
	GSTP1
	ADK
	MMP3
	TTR
	PLA2G2A
	FABP7
	F10
	PGR
	HCK
	MMP8
	PPP1CC
	DTYMK
	PPIA
	JAK2
	ERBB4
	AR
	TGFBR1
	RARA
	CHEK1
	CRABP2
	ABL1
	BRAF
	ALB
	RORA
	LCK
	ARG1
	SRC
	FKBP1A
	CASP3
	PTPN1
	PCTP
	PDE4B
	BACE1
	FKBP3
	CTSB
	PDE4D
	IGLV2-8
	EPHB4
	RARG
	MET
	SETD7
	PROCR
	HNMT
	KIT
	FABP6
	DCK
	REN
	VDR
	CASP1
	PDPK1
	SULT1E1
	RFK
	DHODH
	RXRB
	TYMS
	CCNA2
	GLO1
	PRKACA
	SOD2
	INSR
	PPARG
	ADH1C
	NR3C2
	ABO
	BCAT2
	BHMT
	CES1
	FABP4
	LTA4H
	NR1H4
	GSTM1
	NR1I3
	F7
	ESR2
	HMGCR
	HNF4G
	TEK
	ADAM17
	TGFB2
	GRB2
	PIM1
	HDAC8
	FOLH1
	DHFR
	HSPA8
	MMP12
4-O-methylpaeoniflorin	VDR
	MME
	TTR
	AR
	TTPA
	RXRB
	MAP2K1
	PRKACA
	FGFR1
	HMGCR
	BACE1
	HSD17B1
	AKR1C3
	METAP2
	MMP3
	MET
	CASP3
	HSP90AA1
	DHODH
	FKBP1A
	RBP4
	KDR
	CA2
	RARG
	SHBG
	PPP1CC
	MAPK10
	ALB
	RORA
	MAPK14
	CRABP2
	MAOB
	GSTA1
	BRAF
	THRB
	RARA
	GSTP1
	MMP12
	LCK
	DPEP1
	CDK2
	F2
	NR1I2
	RARB
	CASP1
	CYP2C9
	ERBB4
	HSD11B1
	AKR1B1
	FABP7
	NR1H2
	KIT
	PDE5A
	TGFB2
	NR3C1
	PTPN1
	NR1H3
	PDE4D
	SYK
	DCK
	REN
	PDE4B
	FABP3
	PDPK1
	ELANE
	CTSK
	SULT1E1
	RXRA
	PLA2G2A
	PGR
	PPARG
	CHEK1
	MMP13
	PROCR
	ESR1
	AKR1C2
	DPP4
	PPARD
	FECH
	FABP6
	KIF11
	SULT2A1
	PNMT
	TRAPPC3
	TGM3
	LTA4H
	CCNA2
	ABL1
	NR3C2
	PYGL
	NR1H4
	F10
	ABO
	IL2
	PCTP
	GART
	CTSS
	AKR1C1
	FKBP3
	GCK
	MAPK1
	CTNNA1
	INSR
	CTSB
	HNF4G
	ADK
	ADAM17
	MDM2
	NQO1
	EIF4E
508-02-1	TTR
	MAP2K1
	RBP4
	VDR
	THRB
	NR3C1
	TTPA
	PROCR
	HSP90AA1
	HNF4G
	NR1I2
	RORA
	ALB
	CRABP2
	NR1I3
	GSTP1
	FABP6
	HSD17B1
	PDE4B
	RARG
	CALM1/CALM2/CALM3
	PPP1CC
	DPEP1
	HNMT
	MAPK14
	FABP3
	CHEK1
	GRB2
	PCTP
	GSTA1
	RXRB
	HSD11B1
	PRKACA
	HMGCR
	FABP7
	ADK
	MAOB
	RXRA
	FECH
	CA2
	TEK
	RARB
	MMP3
	MET
	PTPN1
	SEC14L2
	NR1H2
	AKR1B1
	METAP2
	MDM2
	CASP3
	MMP13
	BACE1
	ESR2
	MAPK10
	SHBG
	FNTA
	TGFB2
	BCL2L1
	CASP1
	HDAC8
	CTSK
	ABL1
	TRAPPC3
	AR
	LCK
	CDK2
	PTPN11
	F2
	SULT2A1
	PDPK1
	ADH
	JAK3
	THRA
	AKR1C3
	FKBP1A
	IL2
	MAPKAPK2
	REN
	LCN2
	LSS
	BRAF
	CCNA2
	GSTT2
	MAPK1
	SULT1E1
	PLA2G2A
	PDE4D
	RARA
	ERBB4
	HPGDS
	PRKCQ
	PGR
	ZAP70
	F10
	ITGAL
	CYP2C8
	ACPP
	AKR1C2
	WAS
	GC
	ESRRG
	PPARG
	ABO
	BLVRB
	PPARD
	ESR1
	GSK3B
	MMP2
	PIM1
	PDE5A
	ADAM17
	NR1H4
	DPP4
	SULT2B1
	PIK3R1
	S100A9
	NR1H3
	SYK
	MAPK8
	MMP8
	TYMS
	ITK
	FDPS
	SRC
	KIF11
	TGM3
	MMP12
	FGFR1
64997-52-0	RORA
	TTR
	MAOB
	VDR
	TTPA
	CRABP2
	RBP4
	MAPK14
	MAP2K1
	HSD17B1
	RXRB
	NR3C2
	FGFR1
	RARG
	PPP1CC
	ABL1
	FABP7
	PPARD
	BACE1
	PCTP
	ALB
	FABP6
	DHODH
	RXRA
	TRAPPC3
	CASP3
	SULT2B1
	FKBP1A
	METAP2
	SHBG
	MAPK10
	LSS
	NR1H4
	HNF4G
	FECH
	AKR1B1
	PTPN1
	RARB
	CYP2C8
	NR3C1
	CA2
	SEC14L2
	HNMT
	PPARA
	KDR
	FABP3
	F2
	THRB
	NR1I2
	RARA
	MMP3
	AKR1C2
	PLA2G2A
	PIK3R1
	PPARG
	TEK
	NR1H2
	CALM1/CALM2/CALM3
	EGFR
	GC
	HSD11B1
	GSK3B
	LCK
	MAPKAPK2
	PROCR
	REN
	EPHB4
	CCNA2
	CDK2
	HDAC8
	PDPK1
	JAK3
	ESR2
	ADK
	IL2
	MMP12
	HSP90AA1
	PRKCQ
	ADH
	MTAP
	GSTP1
	RORA
	HSP90AB1
	ITK
	PRKACA
	MET
	GSTA1
	ITGAL
	ZAP70
	BLVRB
	KIT
	GRB2
	ESR1
	ADAM17
	AR
	KIF11
	TGM3
	NR1H3
	PTPN11
	SULT2A1
	PGR
	DPP4
	PDE4D
	HMGCR
	CHEK1
	SERPINA1
	ERBB4
	MMP2
	MAPK1
	PDE4B
	S100A9
	BRAF
	SRC
	HPGDS
	SULT1E1
	MDM2
	CTSB
	FNTA
	F10
	TGFBR1
	CASP1
	THRA
	AKR1C3
	SYK
	LCN2
	DPEP1
7,9(11)-dehydropachymic acid	TTR
	RBP4
	CRABP2
	HSD11B1
	HSD17B1
	PPP1CC
	TTPA
	NR1I2
	RXRA
	FABP6
	RORA
	SHBG
	DHODH
	MAOB
	PTPN1
	VDR
	CA2
	RARB
	RARG
	LSS
	AKR1C2
	SULT2B1
	MAP2K1
	MAPK14
	CCNA2
	METAP2
	NR3C2
	CHEK1
	BACE1
	BRAF
	F10
	AKR1C3
	HNMT
	CYP2C8
	MMP3
	RARA
	AR
	LTA4H
	HSP90AA1
	NR3C1
	ALB
	FABP7
	PPARD
	PDPK1
	THRB
	PROCR
	PCTP
	IL2
	MAPK10
	HMGCR
	GSTA1
	FECH
	SEC14L2
	PDE4D
	RXRB
	FABP3
	F2
	MET
	FKBP1A
	REN
	NR1H2
	TRAPPC3
	CASP3
	CDK2
	ABO
	TGFBR1
	DPEP1
	NR1H4
	ESR1
	MMP12
	LCK
	ADK
	AKR1B1
	ABL1
	SULT2A1
	MMP2
	GC
	ELANE
	PLA2G2A
	GSK3B
	PDE4B
	MMP13
	UCK2
	KIF11
	PSAP
	ESR2
	CASP1
	AURKA
	DPP4
	GRB2
	KDR
	CTSK
	HDAC8
	TEK
	ADH
	SULT1E1
	TGM3
	PRKACA
	PGR
	HPGDS
	BLVRB
	ERBB4
	CTSB
	ADAM17
	CTSS
	INSR
	MMP8
	SYK
	WAS
	MTAP
	PRKCQ
	GSTP1
	TGFB2
	MAPK8
	NR1H3
	ZAP70
	GM2A
	PARP1
	MAPKAPK2
	MDM2
	ITK
	NQO1
	PTPN11
	FGFR1
	EIF4E
	HCK
	PLAU
	SRC
	HNF4G
8β-ethoxy atractylenolide Ⅲ	MAP2K1
	RORA
	HSD17B1
	SULT2B1
	PTPN1
	ADH
	AKR1B1
	PDE4B
	NR3C1
	AKR1C3
	FABP6
	MAPK1
	HSP90AA1
	TTR
	PDE4D
	THRB
	MAOB
	ALB
	AR
	F2
	GSTP1
	GSK3B
	CRABP2
	RXRA
	TTPA
	ESR1
	SHBG
	FABP3
	CDK2
	FECH
	TGM3
	METAP2
	VDR
	MET
	AKR1C1
	RBP4
	PPP1CC
	MAPK14
	SRC
	CYP2C9
	MAPKAPK2
	NQO1
	CA2
	KIF11
	RXRB
	ITK
	LTA4H
	EGFR
	FKBP1A
	DHODH
	NR1I2
	BACE1
	PLA2G10
	RARG
	GC
	REN
	LSS
	RARB
	PAH
	PDPK1
	FABP7
	GSTA1
	THRA
	DPP4
	LCK
	PPARG
	PGR
	HSD11B1
	DPEP1
	WAS
	MMP3
	NR1H4
	IL2
	TGFBR1
	PRKACA
	MMP8
	MAPK10
	HMGCR
	S100A9
	NR3C2
	CASP1
	NQO2
	PPARA
	CHEK1
	SULT2A1
	HMOX1
	MTAP
	MMP13
	ADAM17
	SDS
	ABL1
	TEK
	AURKA
	BRAF
	MMP12
	HNMT
	PPARD
	ABO
	EPHB4
	PROCR
	PIM1
	ESR2
	CCNA2
	CHIT1
	CTSB
	PCTP
	FDPS
	ADK
	CTSK
	NR1H2
	HPGDS
	ITGAL
	FGFR1
	FNTA
	HDAC8
	JAK3
	ESRRG
	DTYMK
	BIRC7
	OAT
	MMP2
	FABP4
	PFKFB1
Albiflorin	MMP13
	BACE1
	HSD17B1
	HSP90AA1
	GSTP1
	LTA4H
	AKR1B1
	TYMS
	GSTT2
	MMP3
	METAP2
	CTSS
	PDPK1
	GSTA1
	UCK2
	NR1I2
	AKR1C3
	ABO
	RAC1
	ALB
	FKBP1A
	PNMT
	GCK
	HNMT
	IL2
	ZAP70
	GSK3B
	KDR
	AR
	HRAS
	MAP2K1
	SULT1E1
	CA2
	RAB9A/RAB9B
	MMP9
	ADH1C
	FABP6
	PAK7
	HSD11B1
	PDE4B
	ADAM33
	ESRRG
	VDR
	TTPA
	NR3C1
	THRA
	LCK
	F2
	PDE4D
	AMD1
	CASP1
	FABP7
	MAPK14
	DTYMK
	CCNA2
	ELANE
	F10
	TGFBR1
	PLA2G2A
	GRB2
	CDK2
	RXRB
	PTPN1
	TTR
	DHODH
	HMGCR
	PADI4
	DAPK1
	RXRA
	PRKCQ
	TGM3
	SORD
	MME
	DPEP1
	FKBP1B
	HPGDS
	SRC
	PAH
	HNF4G
	CSK
	EPHB4
	MIF
	MAPK10
	SOD2
	PGR
	GLO1
	SULT2B1
	FGFR1
	CHEK1
	ITK
	FECH
	PGF
	INSR
	GSTM1
	CHIT1
	PLA2G10
	BCAT2
	MAPKAPK2
	TGFB2
	ADAM17
	PYGL
	CTSK
	MAOB
	JAK3
	IVD
	NR1H4
	NQO1
	XIAP
	ADK
	ESR1
	SHBG
	UAP1
	THRB
	BRAF
	SULT2A1
	PIM1
	PPP1CC
	PPARD
	MMP8
	ATIC
	FABP3
	HCK
	REN
	CFD
	RARG
	MTAP
	PRKACA
	RAP2A
	IGF1R
	KIF11
Ammidin	DPEP1
	MET
	MAOB
	TEK
	KDR
	KIT
	FKBP1A
	TTR
	LCK
	MAP2K1
	HSD17B1
	AR
	SHBG
	TTPA
	PPP1CC
	MAPK14
	FABP3
	AKR1B1
	RARG
	FABP7
	NR1H4
	METAP2
	HSP90AA1
	PDE4D
	SULT2A1
	PTPN1
	RXRA
	GSTP1
	LTA4H
	FECH
	NQO1
	CTSK
	ADK
	VDR
	SULT2B1
	CDK2
	FABP6
	CES1
	MME
	THRB
	HMGCR
	TGFBR1
	DPP4
	PCK1
	RBP4
	HNMT
	HDAC8
	F2
	EGFR
	CA2
	MMP3
	CYP2C9
	PPARG
	NR3C2
	GSTA1
	MMP13
	RXRB
	RARB
	NR1I2
	CHEK1
	MDM2
	F10
	NR3C1
	CTNNA1
	DHODH
	ABO
	CRABP2
	MAPK8
	HSD11B1
	LSS
	PLA2G2A
	ESR2
	ADH
	BACE1
	GSK3B
	PDE4B
[truncated: 8,326 more rows]
