# Supplementary material for: Exploring the Pharmacological Mechanism of Danzhi Xiaoyao Powder on ER-Positive Breast Cancer by a Network Pharmacology Approach
Source: Evid Based Complement Alternat Med. 2018 Mar 5;2018:5059743. doi: 10.1155/2018/5059743 (PMC5859839; doi:10.1155/2018/5059743)
Supplement: Supplementary Materials — Table S1: compound targets for DXP. Table S2: known targets for DXP. Table S3: ER-positive breast cancer targets. Table S4: enrichment analysis of clusters based on Gene Ontology (GO) annotation. Table S5: pathway enrichment analysis. Table S6: enrichment analysis of clusters based on Gene Ontology (GO) annotation. Table S7: pathway enrichment analysis. Table S8: enrichment analysis of clusters based on Gene Ontology (GO) annotation. Table S9: pathway enrichment analysis. [file 5059743.f1.zip › Table S2.xlsx]

## Sheet: Sheet1
Table S2 Known targets for DXP
Compounds	Compounds Targets
(+)-Anomalin	F2
	KCNH2
	F10
	PTGS2
	TOP2A
	DPP4
(+)-catechin	PTGS1
	ESR1
	PTGS2
	HSP90AA1
	NCOA2
	CALM1/CALM2/CALM3
	RXRA
	CAT
	HAS2
1-Methoxyphaseollidin	NOS2
	PTGS1
	F2
	KCNH2
	ESR1
	AR
	SCN5A
	PPARG
	F10
	PTGS2
	NOS3
	KDR
	RXRA
	ADRA1B
	ADRB2
	ADRA1D
	TOP2A
	TOP2A
	ESR2
	MAPK14
	GSK3B
	HSP90AB1
	CDK2
	PIK3CG
	PRSS1
	PIM1
	CCNA2
	NCOA2
	NCOA1
	CALM1/CALM2/CALM3
113269-37-7	PTGS2
18103-41-8	NOS2
	PTGS1
	F2
	KCNH2
	ESR1
	AR
	SCN5A
	PPARG
	F10
	PTGS2
	NOS3
	CACNA2D1
	TOP2A
	ESR2
	DPP4
	MAPK14
	GSK3B
	CHEK1
	PRSS1
	NCOA2
	NCOA1
	KCNMA1
	CALM1/CALM2/CALM3
	ADRB2
3'-Hydroxy-4'-O-Methylglabridin	NOS2
	PTGS1
	KCNH2
	ESR1
	AR
	SCN5A
	PPARG
	F10
	PTGS2
	F7
	KDR
	ADRA1B
	ADRB2
	TOP2A
	TOP2A
	ESR2
	MAPK14
	GSK3B
	HSP90AB1
	CDK2
	CHEK1
	PRSS1
	PIM1
	CCNA2
	NCOA2
	NCOA1
	KCNMA1
	CALM1/CALM2/CALM3
3-Methylkempferol	NOS2
	PTGS1
	AR
	PTGS2
	DPP4
	MAPK14
	GSK3B
	CDK2
	PIK3CG
3β-acetoxyatractylone	CHRM3
	F2
	CHRM1
	AR
	SCN5A
	PTGS2
	NOS3
	RXRA
	ACHE
	ADRA1A
	CHRM2
	ADRB2
	OPRM1
	GABRA1
	DPP4
	CHRNA7
64997-52-0	PGR
8β-ethoxy atractylenolide Ⅲ	PTGS2
	GABRA1
	CHRNA7
	NCOA2
	NCOA1
Ammidin	F2
	CHRM1
	PTGS2
	GABRA1
	DPP4
	PIK3CG
	MAOB
Areapillin	NOS2
	F2
	AR
	SCN5A
	F10
	PTGS2
	F7
	TOP2A
	ESR2
	DPP4
	IGHG1
	PRSS1
	NCOA2
	NCOA1
	CALM1/CALM2/CALM3
Beta-sitosterol	PGR
	NCOA2
	NR3C2
Butylidenephthalide	PTGS1
	CHRM3
	CHRM1
	ADRB1
	SCN5A
	PTGS2
	ADRA2A
	ADRA2C
	PDE3A
	HTR2A
	SLC6A2
	ADRA1A
	CHRM2
	ADRA2B
	ADRA1B
	SLC6A3
	ADRB2
	SLC6A4
	GABRA1
	MAOB
	MAOA
	RXRA
	PKIA
Cerevisterol	NR3C2
Crocetin	CHRM3
	CHRM1
	GABRA2
	GABRA5
	ADRA1A
	GABRA3
	CHRM2
	ADRA1B
	GABRA1
	IGHG1
	PTGS2
	NCOA2
	VCAM1
Cubebin	PTGS1
	F10
	PTGS2
	ADRB2
Ergosta-7,22E-dien-3beta-ol	PGR
Ergosterol peroxide	PGR
Ethyl oleate (NF)	NCOA2
Ferulic acid	PTGS1
	PTGS2
	NOS3
	ADRA2A
	SLC6A2
	ADRA1A
	SLC6A3
	ADRB2
	LTA4H
	MAOB
	MAOA
	CTRB1
	ADRA2B
	PLAU
Formononetin	NOS2
	PTGS1
	CHRM1
	ESR1
	AR
	PPARG
	PTGS2
	RXRA
	PDE3A
	ADRA1A
	SLC6A3
	ADRB2
	SLC6A4
	ESR2
	DPP4
	MAPK14
	GSK3B
	HSP90AB1
	CDK2
	MAOB
	CHEK1
	PRSS1
	PIM1
	CCNA2
	CALM1/CALM2/CALM3
	PKIA
	F2
	NOS3
	ACHE
	JUN
	PPARG
	IL4
	SIRT1
	ATP5B
	MT-ND6
	HSD3B2
	HSD3B1
Glabrene	NOS2
	PTGS1
	ESR1
	AR
	SCN5A
	PPARG
	F10
	PTGS2
	RXRA
	ADRB2
	ESR2
	MAPK14
	GSK3B
	HSP90AB1
	CDK2
	PRSS1
	PIM1
	NCOA2
	CALM1/CALM2/CALM3
Glabridin	NOS2
	CHRM1
	ESR1
	AR
	SCN5A
	PPARG
	PTGS2
	RXRA
	ACHE
	ADRA1B
	ADRB2
	ESR2
	MAPK14
	GSK3B
	CDK2
	CHEK1
	RXRB
	IGHG1
	PRSS1
	PIM1
	CCNA2
	NCOA2
	NCOA1
	CALM1/CALM2/CALM3
Glycyrin	NOS2
	F2
	KCNH2
	ESR1
	AR
	PPARG
	F10
	PTGS2
	KDR
	TOP2A
	TOP2A
	ESR2
	DPP4
	CHEK1
	PRSS1
	PIM1
	NCOA2
	CALM1/CALM2/CALM3
Glycyrrhetinic acid	CYP2E1
	HSD11B2
	CTNNB1
	GJA1
	CTNNA1
	JUP
Hederagenin	PGR
	NCOA2
	CHRM3
	CHRM1
	GABRA2
	GABRA3
	CHRM2
	ADRA1B
	GABRA1
	GRIA2
	GABRA6
	GABRA5
	IGHG1
	ADH1B
	ADH1C
	PTGS1
	SCN5A
	PTGS2
	RXRA
	PDE3A
	SLC6A2
Isoimperatorin	PTGS2
Isolicoflavonol	NOS2
	F2
	ESR1
	AR
	PPARG
	F10
	PTGS2
	GSK3B
	HSP90AB1
	CDK2
	PRSS1
	PIM1
	CCNA2
	NCOA2
	CALM1/CALM2/CALM3
Isoliquiritigenin	PTGS1
	ESR1
	PPARG
	PTGS2
	CA2
	ADRB2
	ESR2
	MAPK14
	GSK3B
	HSP90AB1
	CDK2
	MAOB
	PKIA
	NOS2
	AR
	PIK3CG
	PIM1
	CCNA2
	NCOA2
	FOS
	BAX
	SELE
	VCAM1
	GABBR1
	TYR
	F11R
	JAK2
	MT2A
	SLC2A1
Isorhamnetin	NOS2
	PTGS1
	ESR1
	AR
	PPARG
	PTGS2
	ESR2
	DPP4
	MAPK14
	GSK3B
	CDK2
	PIK3CG
	PRSS1
	PIM1
	CCNA2
	NCOA2
	CALM1/CALM2/CALM3
	PYGM
	PPARD
	CHEK1
	AKR1B1
	NCOA1
	F7
	F2
	NOS3
	ACHE
	GABRA1
	MAOB
	GRIA2
	RELA
	XDH
	NCF1
	OLR1
Kaempferol	NOS2
	PTGS1
	AR
	PPARG
	PTGS2
	HSP90AA1
	PIK3CG
	NCOA2
	DPP4
	PRSS1
	PGR
	F2
	CHRM1
	NOS3
	GABRA2
	ACHE
	SLC6A2
	CHRM2
	ADRA1B
	GABRA1
	TOP2A
	TOP2A
	F7
	CALM1/CALM2/CALM3
	RELA
	IKBKB
	AKT1
	BCL2
	BAX
	TNF
	JUN
	AHSA1
	CASP3
	MAPK8
	XDH
	MMP1
	STAT1
	CDK1
	PPARG
	HMOX1
	CYP3A4
	CYP1A2
	CYP1A1
	ICAM1
	SELE
	VCAM1
	NR1I2
	CYP1B1
	ALOX5
	HAS2
	GSTP1
	AHR
	PSMD3
	SLC2A4
	NR1I3
	INSR
	DIO1
	PPP3CA
	GSTM1
	GSTM2
	AKR1C3
	SLPI
Licochalcone A	NOS2
	PTGS1
	CHRM1
	ESR1
	AR
	SCN5A
	PPARG
	F10
	PTGS2
	CA2
	ADRA1B
	SLC6A3
	ESR2
	MAPK14
	GSK3B
	HSP90AB1
	CDK2
	CHEK1
	PIM1
	CCNA2
	CALM1/CALM2/CALM3
	ADRB2
	NCOA2
	RELA
	STAT3
	CCND1
	BCL2
	EIF6
	MAPK1
	RB1
	CDK4
	FOSL2
Licochalcone B	NOS2
	PTGS1
	ESR1
	AR
	PPARG
	PTGS2
	CA2
	PDE3A
	ADRB2
	ESR2
	MAPK14
	GSK3B
	HSP90AB1
	CDK2
	CHEK1
	PIM1
	CCNA2
	CALM1/CALM2/CALM3
Licochalcone G	NOS2
	ESR1
	AR
	PPARG
	F10
	PTGS2
	KDR
	ESR2
	MAPK14
	GSK3B
	HSP90AB1
	CDK2
	IGHG1
	PIM1
	CCNA2
	NCOA2
	CALM1/CALM2/CALM3
Licoisoflavone B	NOS2
	F2
	ESR1
	AR
	PPARG
	F10
	PTGS2
	ACHE
	TOP2A
	TOP2A
	ESR2
	GSK3B
	CDK2
	CHEK1
	PRSS1
	PIM1
	CCNA2
	CALM1/CALM2/CALM3
Licoricone	NOS2
	F2
	KCNH2
	ESR1
	AR
	PPARG
	F10
	PTGS2
	KDR
	TOP2A
	TOP2A
	CHEK1
	PRSS1
	PIM1
	NCOA2
	CALM1/CALM2/CALM3
Linoleyl acetate	PTGS1
	PTGS2
	NCOA2
	RXRA
Longikaurin A	CHRM1
	GABRA2
	GABRA3
	CHRM2
	PRSS1
	GABRA6
Mairin	PGR
Mandenol	PTGS1
	PTGS2
	NCOA2
MOL000273	NR3C2
	NCOA2
NSC684433	F2
	ESR1
	AR
	F10
	PTGS2
	F7
	ACHE
	TOP2A
	ESR2
	PRSS1
Paeoniflorgenone	GABRA1
Palbinone	PGR
	NR3C2
Petunidin	NOS2
	PTGS1
	PTGS2
	ESR2
	MAPK14
	GSK3B
	NCOA2
Quercetin	PTGS1
	AR
	PPARG
	PTGS2
	HSP90AA1
	PIK3CG
	NCOA2
	DPP4
	AKR1B1
	PRSS1
	TOP2A
	F2
	KCNH2
	SCN5A
	F10
	ADRB2
	MMP3
	F7
	NOS3
	RXRA
	ACHE
	GABRA1
	MAOB
	RELA
	EGFR
	AKT1
	VEGFA
	CCND1
	BCL2
	BCL2L1
	FOS
	CDKN1A
	EIF6
	BAX
	CASP9
	PLAU
	MMP2
	MMP2
	MAPK1
	IL10
	EGF
	RB1
	TNF
	JUN
	IL6
	AHSA1
	CASP3
	TP53
	ELK1
	NFKBIA
	POR
	ODC1
	XDH
	CASP8
	TOP1
	RAF1
	SOD1
	PRKCA
	MMP1
	HIF1A
	STAT1
	RUNX1T1
	CDK1
	HSPA5
	ERBB2
	PPARG
	ACACA
	HMOX1
	CYP3A4
	CYP1A2
	CAV1
	MYC
	F3
	GJA1
	CYP1A1
	ICAM1
	IL1B
	CCL2
	SELE
	VCAM1
	PTGER3
	IL8
	PRKCB
	BIRC5
	DUOX2
	NOS3
	HSPB1
	TGFB1
	SULT1E1
	MGAM
	IL2
	NR1I2
	CYP1B1
	CCNB1
	PLAT
	THBD
	SERPINE1
	COL1A1
	IFNG
	ALOX5
	PTEN
	IL1A
	MPO
	TOP2A
	NCF1
	ABCG2
	HAS2
	GSTP1
	NFE2L2
	NQO1
	PARP1
	AHR
	PSMD3
	SLC2A4
	COL3A1
	CXCL11
	CXCL2
	DCAF5
	NR1I3
	CHEK2
	INSR
	CLDN4
	PPARA
	PPARD
	HSF1
	CRP
	CXCL10
	CHUK
	SPP1
	RUNX2
	RASSF1
	E2F1
	E2F2
	ACPP
	CTSD
	IGFBP3
	IGF2
	CD40LG
	IRF1
	ERBB3
	PON1
	DIO1
	PCOLCE
	NPEPPS
	HK2
	NKX3-1
	RASA1
	GSTM1
	GSTM2
Senkyunolide I	PTGS1
	CHRM1
	PTGS2
	CHRM2
	ADRA2B
	ADRB2
	SLC6A4
	GABRA1
	MAOB
	PKIA
Sitosterol	PGR
	NCOA2
	NR3C2
Stigmasterol	PGR
	NR3C2
	NCOA2
	ADH1C
	IGHG1
	RXRA
	NCOA1
	PTGS1
	PTGS2
	ADRA2A
	SLC6A2
	SLC6A3
	ADRB2
	AKR1B1
	PLAU
	LTA4H
	MAOB
	MAOA
	CTRB1
	CHRM3
	CHRM1
	ADRB1
	SCN5A
	HTR2A
	ADRA1A
	GABRA3
	CHRM2
	ADRA1B
	GABRA1
	CHRNA7
Sudan III	F2
	ESR1
	PTGS2
	F7
	ESR2
	DPP4
	MAPK14
	GSK3B
	MAPK10
	CDK2
	PIM1
	CCNA2
Trametenolic acid	NR3C2
Vestitol	NOS2
	PTGS1
	CHRM1
	ESR1
	AR
	SCN5A
	PPARG
	PTGS2
	CHRM4
	RXRA
	PDE3A
	HTR2A
	ADRA1A
	ADRA1B
	SLC6A3
	ADRB2
	SLC6A4
	ESR2
	DPP4
	MAPK14
	GSK3B
	HSP90AB1
	CDK2
	CHEK1
	PRSS1
	PIM1
	CCNA2
	PKIA
	CALM1/CALM2/CALM3
ZINC02816192	ESR1
	GSK3B
	CDK2
α-Spinasterol	PGR
	NR3C2
	NCOA2
