# Supplementary material for: Exploring the Pharmacological Mechanism of Danzhi Xiaoyao Powder on ER-Positive Breast Cancer by a Network Pharmacology Approach
Source: Evid Based Complement Alternat Med. 2018 Mar 5;2018:5059743. doi: 10.1155/2018/5059743 (PMC5859839; doi:10.1155/2018/5059743)
Supplement: Supplementary Materials — Table S1: compound targets for DXP. Table S2: known targets for DXP. Table S3: ER-positive breast cancer targets. Table S4: enrichment analysis of clusters based on Gene Ontology (GO) annotation. Table S5: pathway enrichment analysis. Table S6: enrichment analysis of clusters based on Gene Ontology (GO) annotation. Table S7: pathway enrichment analysis. Table S8: enrichment analysis of clusters based on Gene Ontology (GO) annotation. Table S9: pathway enrichment analysis. [file 5059743.f1.zip › Table S3.xlsx]

## Sheet: Sheet1
Table S3 ER-positive breasr cancer targets
EIF4E
PIP
MKI67
GATA3
ZNF703
PGR
ESR1
ERBB2
QSOX1
NCOR2
HSPD1
SLC9A3R1
ESPL1
PHB2
CCL2
DCAF7
EGFR
AGR2
KLF5
SRC
TP53
CTSD
PLXNB1
BCL2
PSEN2
PLK1
NCOA3
MIR221
IL1RL1
MIR26B
MIR222
ASAH1
PRRC2A
ATAD2
FOSL1
EZH2
IGF1
ERBB3
MYC
ESR2
HDAC4
PER3
C6orf48
SPDEF
PAK1
GDNF
FOXA1
MIR10B
EGF
KDR
WT1
RUNX1
GSTP1
GLI1
ERBB4
JAK2
PTGS2
ZFHX3
GLI2
RET
ZBTB12
STAT5B
TNFRSF11B
TFF1
PIK3CA
TOP2A
TRIM25
CCND1
CSK
ELF5
FAM175A
MTOR
CTR9
CSPP1
ELF3
PPP2R2A
FOXO3
SIRT1
MIR139
MYB
MUC1
YAP1
NR1H4
CHKB
CCDC88A
