# Supplementary material for: Exploring the Pharmacological Mechanism of Danzhi Xiaoyao Powder on ER-Positive Breast Cancer by a Network Pharmacology Approach
Source: Evid Based Complement Alternat Med. 2018 Mar 5;2018:5059743. doi: 10.1155/2018/5059743 (PMC5859839; doi:10.1155/2018/5059743)
Supplement: Supplementary Materials — Table S1: compound targets for DXP. Table S2: known targets for DXP. Table S3: ER-positive breast cancer targets. Table S4: enrichment analysis of clusters based on Gene Ontology (GO) annotation. Table S5: pathway enrichment analysis. Table S6: enrichment analysis of clusters based on Gene Ontology (GO) annotation. Table S7: pathway enrichment analysis. Table S8: enrichment analysis of clusters based on Gene Ontology (GO) annotation. Table S9: pathway enrichment analysis. [file 5059743.f1.zip › Table S4.xlsx]

## Sheet: Sheet1
Table S4 Enrichment analysis of clusters based on Gene Ontology (GO) annotation
Cluster	Term	Pathway	Count	%	Pvalue	Genes	Fold Enrichment	Bonferroni	FDR
1	GO:0018108	Peptidyl-tyrosine phosphorylation	7	0.217189	8.79534e-09	EGFR, ERBB3, ERBB2, STAT5B, JAK2, SRC, KDR	40.4348	6.71962e-06	1.34192e-05
	GO:0038128	ERBB2 signaling pathway	5	0.155135	6.66753e-08	EGFR, ERBB3, ERBB2, PIK3CA, SRC	116.288	5.09386e-05	0.000101728
	GO:0043066	Negative regulation of apoptotic process	8	0.248216	2.51662e-07	EGFR, BCL2, STAT5B, TP53, IGF1, MYC, SRC, KDR	15.5392	0.000192251	0.000383964
	GO:0008283	Cell proliferation	7	0.217189	1.53085e-06	EGFR, BCL2, ERBB2, TP53, IGF1, MYC, SRC	16.9031	0.00116889	0.00233562
	GO:0032355	Response to estradiol	5	0.155135	2.33015e-06	CCND1, PTGS2, STAT5B, ESR1, MYC	48.5599	0.00177866	0.00355509
	GO:0071364	Cellular response to epidermal growth factor stimulus	4	0.124108	5.53035e-06	EGFR, ERBB2, STAT5B, MYC	107.126	0.00421628	0.00843741
	GO:0048146	Positive regulation of fibroblast proliferation	4	0.124108	2.47905e-05	EGFR, ESR1, IGF1, MYC	65.4659	0.018762	0.0378166
	GO:0050679	Positive regulation of epithelial cell proliferation	4	0.124108	3.40641e-05	EGFR, ERBB2, IGF1, MYC	58.9193	0.0256897	0.0519596
	GO:0014068	Positive regulation of phosphatidylinositol 3-kinase signaling	4	0.124108	4.33355e-05	ERBB3, IGF1, JAK2, KDR	54.387	0.032567	0.0660973
	GO:0007169	Transmembrane receptor protein tyrosine kinase signaling pathway	4	0.124108	0.000138837	EGFR, ERBB3, ERBB2, KDR	36.8246	0.100647	0.211617
	GO:0000165	MAPK cascade	5	0.155135	0.000149176	EGFR, ERBB3, ERBB2, JAK2, MYC	16.8662	0.107724	0.227359
	GO:0038083	Peptidyl-tyrosine autophosphorylation	3	0.093081	0.000826335	JAK2, SRC, KDR	66.2842	0.468249	1.25335
	GO:0007173	Epidermal growth factor receptor signaling pathway	3	0.093081	0.001615	EGFR, PIK3CA, SRC	47.3459	0.709124	2.43587
	GO:0043406	Positive regulation of MAP kinase activity	3	0.093081	0.00179092	EGFR, ERBB2, SRC	44.9384	0.745763	2.69783
	GO:0050727	Regulation of inflammatory response	3	0.093081	0.00203905	PTGS2, ESR1, JAK2	42.0852	0.789742	3.06619
	GO:0048010	Vascular endothelial growth factor receptor signaling pathway	3	0.093081	0.00265343	PIK3CA, SRC, KDR	36.8246	0.868653	3.97269
	GO:0070374	Positive regulation of ERK1 and ERK2 cascade	3	0.093081	0.0148082	EGFR, SRC, KDR	15.1507	0.999989	20.3573
	GO:0060397	JAK-STAT cascade involved in growth hormone signaling pathway	2	0.062054	0.0159656	STAT5B, JAK2	117.839	0.999995	21.773
	GO:0030330	DNA damage response, signal transduction by p53 class mediator	2	0.062054	0.0159656	TP53, FOXO3	117.839	0.999995	21.773
	GO:0042523	Positive regulation of tyrosine phosphorylation of Stat5 protein	2	0.062054	0.0180761	IGF1, JAK2	103.975	0.999999	24.294
	GO:0030520	Intracellular estrogen receptor signaling pathway	2	0.062054	0.0222842	ESR1, SRC	84.1704	1	29.0957
	GO:0001525	Angiogenesis	3	0.093081	0.0233572	PTGS2, PIK3CA, KDR	11.8895	1	30.2737
	GO:0045737	Positive regulation of cyclin-dependent protein serine/threonine kinase activity	2	0.062054	0.0254291	CCND1, SRC	73.6491	1	32.4967
	GO:0034612	Response to tumor necrosis factor	2	0.062054	0.0264753	PTGS2, JAK2	70.7032	1	33.5939
	GO:0007259	JAK-STAT cascade	2	0.062054	0.0337688	STAT5B, JAK2	55.2368	1	40.7922
	GO:0000186	Activation of MAPKK activity	2	0.062054	0.0482015	EGFR, JAK2	38.4256	1	52.9394
2	GO:0032355	Response to estradiol	3	0.263158	0.000429586	FOXA1, EZH2, NCOR2	79.0832	0.117535	0.569882
	GO:0071356	Cellular response to tumor necrosis factor	2	0.175439	0.038672	GATA3, SIRT1	43.6156	0.99999	40.8199
	GO:0045766	Positive regulation of angiogenesis	2	0.175439	0.0403998	RUNX1, SIRT1	41.7193	0.999994	42.219
