# Supplementary material for: Exploring the Pharmacological Mechanism of Danzhi Xiaoyao Powder on ER-Positive Breast Cancer by a Network Pharmacology Approach
Source: Evid Based Complement Alternat Med. 2018 Mar 5;2018:5059743. doi: 10.1155/2018/5059743 (PMC5859839; doi:10.1155/2018/5059743)
Supplement: Supplementary Materials — Table S1: compound targets for DXP. Table S2: known targets for DXP. Table S3: ER-positive breast cancer targets. Table S4: enrichment analysis of clusters based on Gene Ontology (GO) annotation. Table S5: pathway enrichment analysis. Table S6: enrichment analysis of clusters based on Gene Ontology (GO) annotation. Table S7: pathway enrichment analysis. Table S8: enrichment analysis of clusters based on Gene Ontology (GO) annotation. Table S9: pathway enrichment analysis. [file 5059743.f1.zip › Table S5.xlsx]

## Sheet: Sheet1
Table S5 Pathway enrichment analysis
Term	Pathway	Count	%	Pvalue	Genes	Fold Enrichment	Bonferroni	FDR
hsa04012	ErbB signaling pathway	11	0.0827192	1.57368e-09	EGFR, ERBB4, ERBB3, ERBB2, STAT5B, PIK3CA, PAK1, MTOR, EGF, MYC, SRC	15.0634	2.20315e-07	1.85678e-06
hsa04917	Prolactin signaling pathway	9	0.0676794	9.18354e-08	CCND1, ELF5, STAT5B, ESR1, PIK3CA, JAK2, ESR2, FOXO3, SRC	15.102	1.28569e-05	0.000108357
hsa04151	PI3K/AKT signaling pathway	15	0.112799	4.99308e-07	EGFR, TP53, IGF1, FOXO3, KDR, CCND1, EIF4E, BCL2, PIK3CA, JAK2, MTOR, MYB, EGF, MYC, PPP2R2A	5.17991	6.99007e-05	0.000589132
hsa04066	HIF-1 signaling pathway	8	0.0601594	1.37744e-05	EGFR, EIF4E, BCL2, ERBB2, PIK3CA, IGF1, MTOR, EGF	9.72555	0.00192657	0.0162512
hsa04068	FoxO signaling pathway	8	0.0601594	0.0001039	EGFR, CCND1, PLK1, PIK3CA, IGF1, FOXO3, EGF, SIRT1	7.11271	0.0144415	0.122523
hsa04915	Estrogen signaling pathway	5	0.0375996	0.00876416	EGFR, ESR1, PIK3CA, ESR2, SRC	6.01707	0.708405	9.86523
hsa04150	mTOR signaling pathway	4	0.0300797	0.0119166	EIF4E, PIK3CA, IGF1, MTOR	8.21641	0.813317	13.19
hsa04370	VEGF signaling pathway	4	0.0300797	0.0136603	PTGS2, PIK3CA, SRC, KDR	7.81232	0.854215	14.9805
hsa04630	JAK/STAT signaling pathway	5	0.0375996	0.0311559	CCND1, STAT5B, PIK3CA, JAK2, MYC	4.1082	0.9881	31.1649
hsa04390	Hippo signaling pathway	5	0.0375996	0.035404	CCND1, YAP1, GLI2, MYC, PPP2R2A	3.94496	0.993568	34.643
hsa04014	Ras signaling pathway	6	0.0451196	0.0378065	EGFR, PIK3CA, IGF1, PAK1, EGF, KDR	3.16295	0.995463	36.5381
