# Supplementary material for: Exploring the Pharmacological Mechanism of Danzhi Xiaoyao Powder on ER-Positive Breast Cancer by a Network Pharmacology Approach
Source: Evid Based Complement Alternat Med. 2018 Mar 5;2018:5059743. doi: 10.1155/2018/5059743 (PMC5859839; doi:10.1155/2018/5059743)
Supplement: Supplementary Materials — Table S1: compound targets for DXP. Table S2: known targets for DXP. Table S3: ER-positive breast cancer targets. Table S4: enrichment analysis of clusters based on Gene Ontology (GO) annotation. Table S5: pathway enrichment analysis. Table S6: enrichment analysis of clusters based on Gene Ontology (GO) annotation. Table S7: pathway enrichment analysis. Table S8: enrichment analysis of clusters based on Gene Ontology (GO) annotation. Table S9: pathway enrichment analysis. [file 5059743.f1.zip › Table S6.xlsx]

## Sheet: Sheet1
Table S6 Enrichment analysis of clusters based on Gene Ontology (GO) annotation
Cluster	Term	Pathway	Count	%	Pvalue	Genes	Fold Enrichment	Bonferroni	FDR
1	GO:0048015	Phosphatidylinositol-mediated signaling	13	0.20071	3.38931e-18	AKT1, IGF1R, GRB2, ERBB3, ERBB2, LCK, RHOA, IGF1, PIK3CA, KIT, MTOR, PIK3R1, PTPN11	54.1946	3.72824e-15	5.42004e-15
	GO:0014066	Regulation of phosphatidylinositol 3-kinase signaling	9	0.138953	5.19285e-12	AKT1, GRB2, ERBB3, ERBB2, LCK, PIK3CA, KIT, PIK3R1, PTPN11	50.9879	5.71213e-09	8.30419e-09
	GO:0018108	Peptidyl-tyrosine phosphorylation	10	0.154392	3.41741e-11	PTK2, MAP2K1, ERBB3, ERBB2, STAT5B, MET, JAK2, KIT, ABL1, KDR	28.882	3.75915e-08	5.46498e-08
	GO:0000165	MAPK cascade	10	0.154392	4.05799e-09	PTK2, MAP2K1, GRB2, ERBB3, ERBB2, RAF1, JAK2, KIT, MYC, IL2	16.8662	4.46378e-06	6.48937e-06
	GO:0014068	Positive regulation of phosphatidylinositol 3-kinase signaling	7	0.108075	5.62144e-09	PTK2, ERBB3, F2, IGF1, JAK2, KIT, KDR	47.5887	6.18357e-06	8.98958e-06
	GO:0048010	Vascular endothelial growth factor receptor signaling pathway	7	0.108075	1.05158e-08	CDC42, PTK2, RAC1, RHOA, PIK3CA, PIK3R1, KDR	42.962	1.15673e-05	1.68164e-05
	GO:0038128	ERBB2 signaling pathway	6	0.0926355	1.86715e-08	AKT1, GRB2, ERBB3, ERBB2, PIK3CA, PIK3R1	69.7729	2.05384e-05	2.98587e-05
	GO:0038083	Peptidyl-tyrosine autophosphorylation	6	0.0926355	2.43992e-08	IGF1R, PTK2, LCK, JAK2, ABL1, KDR	66.2842	2.68387e-05	3.90182e-05
	GO:0007169	Transmembrane receptor protein tyrosine kinase signaling pathway	7	0.108075	6.00646e-08	IGF1R, ERBB3, ERBB2, LCK, MET, KIT, KDR	32.2215	6.60688e-05	9.60528e-05
	GO:0008283	Cell proliferation	10	0.154392	7.30363e-08	AKT1, BCL2, ERBB2, RAC1, MET, TP53, RAF1, IGF1, BCL2L1, MYC	12.0736	8.03367e-05	0.000116797
	GO:0007173	Epidermal growth factor receptor signaling pathway	6	0.0926355	1.38082e-07	PTK2, GRB2, PIK3CA, ABL1, PIK3R1, PTPN11	47.3459	0.000151879	0.000220815
	GO:0048009	Insulin-like growth factor receptor signaling pathway	4	0.061757	3.52521e-06	AKT1, IGF1R, IGF1, PIK3R1	126.256	0.00387022	0.00563722
	GO:0042523	Positive regulation of tyrosine phosphorylation of Stat5 protein	4	0.061757	6.55561e-06	IGF1, JAK2, KIT, IL2	103.975	0.00718525	0.0104829
	GO:0050731	Positive regulation of peptidyl-tyrosine phosphorylation	5	0.0771962	3.08549e-05	TP53, IGF1, JAK2, MTOR, ABL1	26.9448	0.0333714	0.0493305
	GO:0043552	Positive regulation of phosphatidylinositol 3-kinase activity	4	0.061757	4.24231e-05	CDC42, PTK2, RAC1, KIT	57.0187	0.0455942	0.0678197
	GO:0071364	Cellular response to epidermal growth factor stimulus	4	0.061757	5.13368e-05	AKT1, ERBB2, STAT5B, MYC	53.563	0.054907	0.0820641
	GO:0001525	Angiogenesis	6	0.0926355	0.000121749	PTK2, HMOX1, PIK3CA, NOS3, MMP2, KDR	11.8895	0.125351	0.194519
	GO:0036092	Phosphatidylinositol-3-phosphate biosynthetic process	4	0.061757	0.000169199	GRB2, PIK3CA, PIK3R1, PTPN11	36.073	0.169838	0.270233
	GO:0007259	JAK-STAT cascade	3	0.0463177	0.00224762	STAT5B, JAK2, STAT1	41.4276	0.915851	3.53437
	GO:0070374	Positive regulation of ERK1 and ERK2 cascade	4	0.061757	0.00666553	MAP2K1, ABL1, KDR, PTPN11	10.1005	0.999362	10.1429
	GO:0007265	Ras protein signal transduction	3	0.0463177	0.0103837	GRB2, TP53, IGF1	18.9383	0.99999	15.3733
	GO:0060070	Canonical wnt signaling pathway	3	0.0463177	0.0143722	CDC42, CCND1, MYC	15.9721	1	20.6659
	GO:0032355	Response to estradiol	3	0.0463177	0.0171056	CCND1, STAT5B, MYC	14.568	1	24.112
	GO:0033209	Tumor necrosis factor-mediated signaling pathway	3	0.0463177	0.0277867	JAK2, FOXO3, STAT1	11.2346	1	36.2782
	GO:0060644	Mammary gland epithelial cell differentiation	2	0.0308785	0.0282789	AKT1, AKT2	67.9838	1	36.7922
	GO:0008631	Intrinsic apoptotic signaling pathway in response to oxidative stress	2	0.0308785	0.0325599	BCL2, JAK2	58.9193	1	41.1012
	GO:0030330	Dna damage response, signal transduction by p53 class mediator	2	0.0308785	0.0325599	TP53, FOXO3	58.9193	1	41.1012
	GO:0060397	JAK-STAT cascade involved in growth hormone signaling pathway	2	0.0308785	0.0325599	STAT5B, JAK2	58.9193	1	41.1012
	GO:0043123	Positive regulation of i-kappab kinase/nf-kappab signaling	3	0.0463177	0.0488905	HMOX1, RHOA, ABL1	8.23406	1	55.1388
2	GO:0043401	Steroid hormone mediated signaling pathway	7	0.137228	5.21841e-10	PGR, PPARA, PPARD, PPARG, ESRRG, RARA, RORA	68.7392	4.0547e-07	7.97957e-07
	GO:0018108	Peptidyl-tyrosine phosphorylation	8	0.156832	5.9923e-09	EGFR, RET, HSP90AA1, HCK, ZAP70, FGF1, EGF, EPHA2	29.2671	4.65601e-06	9.16294e-06
	GO:0007169	Transmembrane receptor protein tyrosine kinase signaling pathway	6	0.117624	5.85657e-07	EGFR, RET, HCK, ZAP70, CSK, SYK	34.9833	0.000454952	0.000895537
	GO:0000165	MAPK cascade	7	0.137228	4.78797e-06	EGFR, RET, CCL2, BRAF, PAK1, FGF1, EGF	14.9547	0.00371335	0.00732113
	GO:0038083	Peptidyl-tyrosine autophosphorylation	4	0.078416	4.38311e-05	HCK, ZAP70, CSK, SYK	55.9733	0.0334841	0.0670021
	GO:0007173	Epidermal growth factor receptor signaling pathway	4	0.078416	0.000120713	EGFR, PDPK1, EGF, CSK	39.981	0.089535	0.184426
	GO:0043406	Positive regulation of MAP kinase activity	4	0.078416	0.000141076	EGFR, FGF1, EGF, CSK	37.948	0.103829	0.215505
	GO:0001525	Angiogenesis	5	0.09802	0.000554044	CCL2, RORA, FGF1, EGF, SYK	12.5501	0.349889	0.843854
	GO:0038128	ERBB2 signaling pathway	3	0.058812	0.001948	EGFR, HSP90AA1, EGF	44.1895	0.780207	2.93762
	GO:0000186	Activation of MAPKK activity	3	0.058812	0.00284355	EGFR, BRAF, EGF	36.5043	0.890582	4.26088
	GO:0070374	Positive regulation of ERK1 and ERK2 cascade	4	0.078416	0.00333118	EGFR, CCL2, BRAF, FGF1	12.7939	0.925178	4.97429
	GO:0006954	Inflammatory response	5	0.09802	0.00388196	CCL2, HCK, ZAP70, EPHA2, SYK	7.38434	0.951304	5.77412
	GO:0014066	Regulation of phosphatidylinositol 3-kinase signaling	3	0.058812	0.0079735	EGFR, FGF1, EGF	21.5282	0.998011	11.5217
	GO:0032355	Response to estradiol	3	0.058812	0.0107235	CASP3, RARA, NCOR2	18.4527	0.99977	15.1988
	GO:0008285	Negative regulation of cell proliferation	4	0.078416	0.0302213	CDK6, RARA, CSK, WT1	5.65387	1	37.4527
3	GO:0008284	Positive regulation of cell proliferation	7	0.212057	8.82495e-06	MAPK1, FGFR1, AR, RAC2, ERBB4, SIRT1, INSR	12.612	0.00578124	0.0131948
	GO:0038083	Peptidyl-tyrosine autophosphorylation	4	0.121175	1.18172e-05	ERBB4, JAK3, INSR, SRC	83.96	0.00773386	0.0176683
	GO:0018108	Peptidyl-tyrosine phosphorylation	5	0.151469	2.30885e-05	FGFR1, ERBB4, JAK3, INSR, SRC	27.4379	0.0150548	0.0345177
	GO:0060397	JAK-STAT cascade involved in growth hormone signaling pathway	3	0.0908816	0.000126248	MAPK1, PTPN1, JAK3	167.92	0.0796031	0.188608
	GO:0000165	MAPK cascade	5	0.151469	0.000186649	MAPK1, FGFR1, MAPK12, ERBB4, JAK3	16.0229	0.115418	0.278726
	GO:0001525	Angiogenesis	4	0.121175	0.00191354	FGFR1, PTGS2, MAPK14, SIRT1	15.0601	0.715891	2.82336
	GO:0050727	Regulation of inflammatory response	3	0.0908816	0.00227344	XIAP, PTGS2, ESR1	39.981	0.775829	3.34599
	GO:0014068	Positive regulation of phosphatidylinositol 3-kinase signaling	3	0.0908816	0.00241801	FGFR1, ERBB4, SIRT1	38.7508	0.796188	3.5552
	GO:0048010	Vascular endothelial growth factor receptor signaling pathway	3	0.0908816	0.00295739	MAPK12, MAPK14, SRC	34.9833	0.857139	4.33199
	GO:0043410	Positive regulation of MAPK cascade	3	0.0908816	0.00372616	FGFR1, AR, INSR	31.0963	0.913936	5.42906
	GO:0000187	Activation of MAPK activity	3	0.0908816	0.00640886	MAPK1, MAPK14, INSR	23.5402	0.985363	9.16609
	GO:0030520	Intracellular estrogen receptor signaling pathway	2	0.0605877	0.0235082	ESR1, SRC	79.9619	1	29.9322
	GO:0043552	Positive regulation of phosphatidylinositol 3-kinase activity	2	0.0605877	0.0345177	ERBB4, SRC	54.1677	1	40.8591
	GO:0038128	ERBB2 signaling pathway	2	0.0605877	0.0421542	ERBB4, SRC	44.1895	1	47.4805
	GO:0043124	Negative regulation of I-kappab kinase/NF-kappab signaling	2	0.0605877	0.0443256	ESR1, SIRT1	41.98	1	49.2329
4	GO:0043401	Steroid hormone mediated signaling pathway	7	0.1235	9.87754e-10	NR1H2, VDR, THRA, RARG, THRB, HNF4G, RARB	62.4902	6.80562e-07	1.48644e-06
	GO:0043627	Response to estrogen	5	0.0882145	6.77682e-06	TNFRSF11B, GATA3, TEK, F7, CA2	39.1422	0.00465836	0.0101977
	GO:0008285	Negative regulation of cell proliferation	6	0.105857	0.000847224	VDR, HRAS, RARG, GATA3, RARB, PLG	7.70983	0.442328	1.2674
	GO:0043410	Positive regulation of MAPK cascade	3	0.0529287	0.010379	FGFR2, TNFRSF11B, HRAS	18.8462	0.999245	14.5301
	GO:0070374	Positive regulation of ERK1 and ERK2 cascade	3	0.0529287	0.0436689	FGFR2, HRAS, TEK	8.72312	1	48.9282
