# Supplementary material for: Exploring the Pharmacological Mechanism of Danzhi Xiaoyao Powder on ER-Positive Breast Cancer by a Network Pharmacology Approach
Source: Evid Based Complement Alternat Med. 2018 Mar 5;2018:5059743. doi: 10.1155/2018/5059743 (PMC5859839; doi:10.1155/2018/5059743)
Supplement: Supplementary Materials — Table S1: compound targets for DXP. Table S2: known targets for DXP. Table S3: ER-positive breast cancer targets. Table S4: enrichment analysis of clusters based on Gene Ontology (GO) annotation. Table S5: pathway enrichment analysis. Table S6: enrichment analysis of clusters based on Gene Ontology (GO) annotation. Table S7: pathway enrichment analysis. Table S8: enrichment analysis of clusters based on Gene Ontology (GO) annotation. Table S9: pathway enrichment analysis. [file 5059743.f1.zip › Table S7.xlsx]

## Sheet: Sheet1
Table S7 Pathway enrichment analysis
Term	Pathway	Count	%	Pvalue	Genes	Fold Enrichment	Bonferroni	FDR
hsa04014	Ras signaling pathway	37	0.0660054	1.69717e-11	FGFR2, FGFR1, HRAS, GRB2, PGF, BCL2L1, KIT, AKT1, CDC42, IGF1R, RAC2, RAC1, TEK, ZAP70, RHOA, PRKACA, FGF1, INSR, PIK3R1, AKT2, EGFR, MAP2K1, PLA2G10, MET, RAF1, MAPK10, EPHA2, KDR, PTPN11, MAPK1, RAB5A, PLA2G2A, CALM3, MAPK8, ABL1, CALM2, CALM1	3.62591	4.56537e-09	2.23017e-08
hsa04915	Estrogen signaling pathway	23	0.0410304	2.76238e-10	EGFR, HSP90AB1, HRAS, HSP90AA1, MAP2K1, GRB2, MMP9, ESR1, RAF1, HSPA1A, ESR2, MMP2, SRC, AKT1, MAPK1, CALM3, NOS3, PRKACA, CALM2, HSPA8, PIK3R1, AKT2, CALM1	5.14536	7.43081e-08	3.62993e-07
hsa04917	Prolactin signaling pathway	19	0.0338947	1.24967e-09	HRAS, MAP2K1, GRB2, ESR1, RAF1, MAPK10, ESR2, STAT1, SRC, AKT1, MAPK1, GCK, MAPK12, GSK3B, MAPK14, JAK2, MAPK8, PIK3R1, AKT2	5.92678	3.3616e-07	1.64213e-06
hsa04370	VEGF signaling pathway	17	0.0303268	6.21861e-09	HRAS, MAP2K1, RAF1, MAPKAPK2, SRC, KDR, AKT1, CDC42, MAPK1, PTK2, RAC2, MAPK12, MAPK14, RAC1, NOS3, PIK3R1, AKT2	6.17224	1.67281e-06	8.17161e-06
hsa04015	Rap1 signaling pathway	31	0.0553018	1.30984e-08	FGFR2, FGFR1, ITGAL, HRAS, PGF, KIT, SRC, AKT1, IGF1R, CDC42, RAC2, RAC1, TEK, RHOA, FGF1, INSR, PIK3R1, AKT2, EGFR, MAP2K1, BRAF, MET, RAF1, EPHA2, KDR, MAPK1, MAPK12, MAPK14, CALM3, CALM2, CALM1	3.26938	3.52347e-06	1.72121e-05
hsa04068	FoxO signaling pathway	24	0.0428143	2.19847e-08	EGFR, HRAS, MAP2K1, BRAF, GRB2, TGFBR1, RAF1, MAPK10, CDK2, SOD2, PCK1, TGFB2, AKT1, IGF1R, MAPK1, PDPK1, MAPK12, MAPK14, SETD7, MDM2, MAPK8, INSR, PIK3R1, AKT2	3.9667	5.91387e-06	2.88892e-05
hsa04151	PI3K/AKT signaling pathway	38	0.0677894	5.63648e-07	HSP90AB1, FGFR2, FGFR1, HRAS, GRB2, PGF, BCL2L1, KIT, AKT1, IGF1R, PTK2, PDPK1, RAC1, TEK, NOS3, FGF1, INSR, PIK3R1, SYK, AKT2, EGFR, HSP90AA1, MAP2K1, RXRA, MET, RAF1, CDK6, EPHA2, CDK2, KDR, PCK1, MAPK1, EIF4E, GSK3B, MDM2, JAK2, JAK3, IL2	2.43943	0.00015161	0.000741
hsa04012	ErbB signaling pathway	17	0.0303268	1.2498e-06	EGFR, HRAS, ERBB4, BRAF, MAP2K1, GRB2, RAF1, MAPK10, SRC, AKT1, MAPK1, PTK2, GSK3B, MAPK8, ABL1, PIK3R1, AKT2	4.32766	0.000336139	0.00164229
hsa04010	MAPK signaling pathway	27	0.0481661	7.12847e-05	FGFR2, FGFR1, HRAS, GRB2, HSPA1A, MAPKAPK2, TGFB2, AKT1, CDC42, CASP3, RAC2, RAC1, PRKACA, FGF1, HSPA8, AKT2, EGFR, MAP2K1, BRAF, TGFBR1, RAF1, MAPK10, MAPK1, MAPK12, MAPK14, MAPK8, PPP5C	2.34502	0.0189936	0.0936317
hsa04668	TNF signaling pathway	15	0.026759	0.000259455	MAP2K1, MMP9, MAPK10, MMP3, CCL5, AKT1, MAPK1, CASP3, MAPK12, CASP7, MAPK14, MAPK8, SELE, PIK3R1, AKT2	3.13407	0.067422	0.340403
hsa04066	HIF-1 signaling pathway	14	0.024975	0.000410589	EGFR, MAP2K1, HK1, PDHB, AKT1, IGF1R, MAPK1, EIF4E, TEK, NOS3, NOS2, INSR, PIK3R1, AKT2	3.16392	0.104588	0.538195
hsa00140	Steroid hormone biosynthesis	8	0.0142714	0.0146438	AKR1C3, AKR1C2, STS, HSD17B1, HSD11B1, SULT2B1, SULT1E1, AKR1C1	3.05482	0.981095	17.6219
hsa04210	Apoptosis	8	0.0142714	0.02058	AKT1, CASP3, XIAP, CASP7, APAF1, BCL2L1, PIK3R1, AKT2	2.85773	0.996279	23.91
hsa04150	mTOR signaling pathway	7	0.0124875	0.0450179	AKT1, MAPK1, PDPK1, EIF4E, BRAF, PIK3R1, AKT2	2.67297	0.999996	45.4084
hsa04152	AMPK signaling pathway	11	0.0196232	0.0476233	AKT1, IGF1R, PDPK1, HMGCR, PFKFB1, PPARG, CCNA2, INSR, PIK3R1, AKT2, PCK1	1.9969	0.999998	47.3334
