# Supplementary material for: Exploring the Pharmacological Mechanism of Danzhi Xiaoyao Powder on ER-Positive Breast Cancer by a Network Pharmacology Approach
Source: Evid Based Complement Alternat Med. 2018 Mar 5;2018:5059743. doi: 10.1155/2018/5059743 (PMC5859839; doi:10.1155/2018/5059743)
Supplement: Supplementary Materials — Table S1: compound targets for DXP. Table S2: known targets for DXP. Table S3: ER-positive breast cancer targets. Table S4: enrichment analysis of clusters based on Gene Ontology (GO) annotation. Table S5: pathway enrichment analysis. Table S6: enrichment analysis of clusters based on Gene Ontology (GO) annotation. Table S7: pathway enrichment analysis. Table S8: enrichment analysis of clusters based on Gene Ontology (GO) annotation. Table S9: pathway enrichment analysis. [file 5059743.f1.zip › Table S8.xlsx]

## Sheet: Sheet1
Table S8 Enrichment analysis of clusters based on Gene Ontology (GO) annotation
Cluster	Term	Pathway	Count	%	Pvalue	Genes	Fold Enrichment	Bonferroni	FDR
1	GO:0043066	Negative regulation of apoptotic process	20	0.253711	3.86467e-18	EGFR, IL6, RELA, STAT5B, TP53, RAF1, IGF1, BIRC5, BCL2L1, PTEN, STAT3, SRC, KDR, AKT1, CDKN1A, BCL2, VEGFA, MAPK8, MYC, IL2	15.3773	6.16415e-15	6.46898e-15
	GO:0008284	Positive regulation of cell proliferation	17	0.215654	6.5442e-14	EGFR, AR, IL6, RELA, IGF1, BIRC5, BCL2L1, PTEN, STAT3, TGFB1, KDR, MAPK1, BCL2, VEGFA, F2, MYC, IL2	12.7622	1.043e-10	1.09457e-10
	GO:0071456	Cellular response to hypoxia	11	0.139541	1.00343e-13	AKT1, ICAM1, HIF1A, HMOX1, BCL2, VEGFA, TP53, FOXO3, MTOR, PTEN, SRC	40.0851	1.60081e-10	1.67999e-10
	GO:0050731	Positive regulation of peptidyl-tyrosine phosphorylation	9	0.11417	6.14368e-11	ICAM1, IL6, VEGFA, TP53, IGF1, JAK2, MTOR, TGFB1, SRC	38.3963	9.79918e-08	1.02838e-07
	GO:0008283	Cell proliferation	13	0.164912	2.52706e-10	EGFR, AKT1, AR, BCL2, ERBB2, TP53, RAF1, IGF1, BCL2L1, PTEN, MYC, SRC, STAT3	12.4258	4.03066e-07	4.22998e-07
	GO:0070374	Positive regulation of ERK1 and ERK2 cascade	10	0.126855	1.14407e-09	EGFR, ICAM1, IL6, TNF, JUN, VEGFA, PTEN, TGFB1, SRC, KDR	19.9905	1.82478e-06	1.91502e-06
	GO:0032355	Response to estradiol	8	0.101484	5.72534e-09	CCND1, STAT5B, ESR1, PTEN, MYC, TGFB1, STAT3, CTNNB1	30.7546	9.13188e-06	9.58351e-06
	GO:0008285	Negative regulation of cell proliferation	12	0.152226	8.87848e-09	AR, CDKN1A, IL6, JUN, TP53, RAF1, NOS3, JAK2, PTEN, TGFB1, STAT3, CTNNB1	10.601	1.41611e-05	1.48615e-05
	GO:0001525	Angiogenesis	10	0.126855	9.61321e-09	HIF1A, MAPK14, JUN, HMOX1, VEGFA, SERPINE1, NOS3, PTEN, MMP2, KDR	15.6876	1.5333e-05	1.60913e-05
	GO:0050679	Positive regulation of epithelial cell proliferation	7	0.0887987	1.54304e-08	EGFR, IL6, ERBB2, VEGFA, IGF1, MYC, TGFB1	40.8139	2.46111e-05	2.58285e-05
	GO:0000165	MAPK cascade	10	0.126855	3.87892e-08	EGFR, MAPK1, TNF, ERBB3, ERBB2, RAF1, JAK2, MYC, TGFB1, IL2	13.3524	6.18669e-05	6.49284e-05
	GO:0038128	ERBB2 signaling pathway	6	0.0761132	6.46371e-08	AKT1, EGFR, HSP90AA1, ERBB3, ERBB2, SRC	55.2368	0.000103091	0.000108194
	GO:0018108	Peptidyl-tyrosine phosphorylation	8	0.101484	2.10499e-07	EGFR, HSP90AA1, ERBB3, ERBB2, STAT5B, JAK2, SRC, KDR	18.2919	0.00033569	0.000352349
	GO:0043406	Positive regulation of MAP kinase activity	6	0.0761132	6.17057e-07	EGFR, TNF, ERBB2, VEGFA, TGFB1, SRC	35.5763	0.000983722	0.00103287
	GO:0043627	Response to estrogen	6	0.0761132	1.0054e-06	MAPK1, CCND1, HSP90AA1, HMOX1, PPARG, ESR1	32.2923	0.00160233	0.0016829
	GO:0071364	Cellular response to epidermal growth factor stimulus	5	0.0634276	2.07674e-06	AKT1, EGFR, ERBB2, STAT5B, MYC	53.0051	0.00330692	0.00347614
	GO:0060397	JAK-STAT cascade involved in growth hormone signaling pathway	4	0.0507421	9.13274e-06	MAPK1, STAT5B, JAK2, STAT3	93.2889	0.0144612	0.015286
	GO:0043536	Positive regulation of blood vessel endothelial cell migration	4	0.0507421	1.92974e-05	AKT1, MAPK14, VEGFA, TGFB1	73.6491	0.0303108	0.0322966
	GO:0051092	Positive regulation of NF-kappab transcription factor activity	6	0.0761132	3.39498e-05	ICAM1, AR, IL6, TNF, RELA, TGFB1	15.782	0.0527108	0.0568126
	GO:0007265	Ras protein signal transduction	5	0.0634276	4.31383e-05	CDKN1A, MAPK14, JUN, TP53, IGF1	24.9881	0.0664932	0.0721837
	GO:0048010	Vascular endothelial growth factor receptor signaling pathway	5	0.0634276	4.82051e-05	HSP90AA1, MAPK14, VEGFA, SRC, KDR	24.294	0.0740073	0.0806588
	GO:0050729	Positive regulation of inflammatory response	5	0.0634276	5.08954e-05	EGFR, STAT5B, SERPINE1, JAK2, IL2	23.9612	0.0779724	0.0851584
	GO:0042517	Positive regulation of tyrosine phosphorylation of Stat3 protein	4	0.0507421	0.00016185	IL6, VEGFA, JAK2, STAT3	36.8246	0.227537	0.270571
	GO:0043401	Steroid hormone mediated signaling pathway	4	0.0507421	0.000540848	PGR, PPARA, PPARG, ESR1	24.5497	0.578057	0.90147
	GO:0042523	Positive regulation of tyrosine phosphorylation of Stat5 protein	3	0.0380566	0.00101527	IGF1, JAK2, IL2	61.7353	0.802135	1.68592
	GO:0060070	Canonical Wnt signaling pathway	4	0.0507421	0.00161413	CCND1, PTEN, MYC, CTNNB1	16.8594	0.923969	2.6678
	GO:0007179	Transforming growth factor beta receptor signaling pathway	4	0.0507421	0.0021677	FOS, JUN, TGFB1, SRC	15.2101	0.968609	3.56722
	GO:0007169	Transmembrane receptor protein tyrosine kinase signaling pathway	4	0.0507421	0.00244714	EGFR, ERBB3, ERBB2, KDR	14.5764	0.979919	4.01827
	GO:0014065	Phosphatidylinositol 3-kinase signaling	3	0.0380566	0.002574	ERBB3, ERBB2, IGF1	38.8704	0.983606	4.22238
	GO:0033209	Tumor necrosis factor-mediated signaling pathway	4	0.0507421	0.00437961	TNF, JAK2, FOXO3, STAT1	11.8588	0.999089	7.08362
	GO:0032570	Response to progesterone	3	0.0380566	0.00531926	FOS, RELA, TGFB1	26.9103	0.999798	8.54064
	GO:0000186	Activation of MAPKK activity	3	0.0380566	0.00733797	EGFR, RAF1, JAK2	22.8152	0.999992	11.5985
	GO:0043123	Positive regulation of I-kappab kinase/NF-kappab signaling	4	0.0507421	0.0103029	TNF, RELA, HMOX1, CTNNB1	8.69151	1	15.9158
	GO:0007173	Epidermal growth factor receptor signaling pathway	3	0.0380566	0.0107265	EGFR, TGFB1, SRC	18.7411	1	16.5163
	GO:0033598	Mammary gland epithelial cell proliferation	2	0.0253711	0.0221781	MAPK1, CCND1	87.4583	1	31.2994
	GO:0048009	Insulin-like growth factor receptor signaling pathway	2	0.0253711	0.038495	AKT1, IGF1	49.9762	1	48.1642
	GO:0030330	DNA damage response, signal transduction by p53 class mediator	2	0.0253711	0.0411884	TP53, FOXO3	46.6444	1	50.5419
2	GO:0035625	Epidermal growth factor-activated receptor transactivation by G-protein coupled receptor signaling pathway	3	0.221076	1.53131e-06	ADRA2A, ADRA2C, ADRA2B	1259.4	0.000200582	0.0017857
	GO:0070098	Chemokine-mediated signaling pathway	3	0.221076	0.000622511	CXCL2, CXCL11, CXCL10	70.9521	0.0783358	0.723529
	GO:0006954	Inflammatory response	4	0.294768	0.000865972	PTGER3, CXCL2, CXCL11, CXCL10	17.7224	0.107288	1.00519
	GO:0042127	Regulation of cell proliferation	3	0.221076	0.00413048	CXCL2, CXCL11, CXCL10	27.2303	0.41854	4.71205
3	GO:0006977	DNA damage response, signal transduction by p53 class mediator resulting in cell cycle arrest	4	0.116754	5.22496e-05	CCNB1, CDK1, BAX, CDK2	51.5883	0.0401872	0.079974
	GO:0008284	Positive regulation of cell proliferation	6	0.175131	0.000176861	ERBB4, CDK4, RUNX2, SIRT1, INSR, CDK2	10.2955	0.12964	1.09457e-10
	GO:0000082	G1/S transition of mitotic cell cycle	4	0.116754	0.000230112	CDK1, RB1, CDK4, CDK2	31.3576	0.165279	0.351764
	GO:0001525	Angiogenesis	4	0.116754	0.00222932	CCL2, PTGS2, PIK3CA, SIRT1	14.3429	0.826568	1.60913e-05
	GO:0014068	Positive regulation of phosphatidylinositol 3-kinase signaling	3	0.0875657	0.00267999	ERBB4, CAT, SIRT1	36.9055	0.878351	0.0538536
	GO:0048010	Vascular endothelial growth factor receptor signaling pathway	3	0.0875657	0.00327691	CCL2, PIK3CA, HSPB1	33.3175	0.923968	0.0806588
	GO:0000187	Activation of MAPK activity	3	0.0875657	0.00709151	CDK1, IL1B, INSR	22.4192	0.996253	5.42608
	GO:0071356	Cellular response to tumor necrosis factor	3	0.0875657	0.00748068	VCAM1, CCL2, SIRT1	21.8078	0.997245	47.6858
	GO:0045766	Positive regulation of angiogenesis	3	0.0875657	0.00815042	HSPB1, IL1B, SIRT1	20.8596	0.998378	0.0281702
	GO:0018105	Peptidyl-serine phosphorylation	3	0.0875657	0.009568	CDK1, GSK3B, CDK2	19.1909	0.999472	0.00211155
	GO:0006954	Inflammatory response	4	0.116754	0.00977706	CCL2, PTGS2, IL1B, IL10	8.43925	0.999553	6.51825
4	GO:0006915	apoptotic process	6	0.169924	0.000438666	CASP3, CASP8, IRF1, NFKBIA, GJA1, AHR	8.46158	0.196279	0.62949
	GO:0043123	positive regulation of I-kappaB kinase/NF-kappaB signaling	3	0.0849618	0.0154999	CASP8, GJA1, IKBKB	14.8997	0.999582	20.1346
	GO:0034612	response to tumor necrosis factor	2	0.0566412	0.0293751	CASP3, CASP8	63.9695	1	34.8911
	GO:0010803	regulation of tumor necrosis factor-mediated signaling pathway	2	0.0566412	0.0351509	CASP8, IKBKB	53.3079	1	40.2504
	GO:0032570	response to progesterone	2	0.0566412	0.0454651	CAV1, FOSL1	41.0061	1	48.8132
6	GO:0008202	Steroid metabolic process	3	0.164654	0.000490745	CYP3A4, NR1I2, CYP2E1	83.6811	0.0899413	0.609271
	GO:0007223	Wnt signaling pathway, calcium modulating pathway	2	0.109769	0.0297863	CALM2, CALM1	61.5092	0.99699	31.3726
	GO:0008283	Cell proliferation	3	0.164654	0.0315335	CHRM3, ADRA1B, ADRA1D	9.83138	0.997871	32.8956
	GO:0043401	Steroid hormone mediated signaling pathway	2	0.109769	0.0432556	NR1I2, RXRA	42.0852	0.999794	42.3358
8	GO:0071356	Cellular response to tumor necrosis factor	3	0.116732	0.00367575	HDAC4, GATA3, CHUK	30.5309	0.787825	5.04304
	GO:0071392	Cellular response to estradiol stimulus	2	0.077821	0.0255476	HSF1, CCNA2	72.2237	0.999981	30.487
	GO:0006954	Inflammatory response	3	0.116732	0.0386552	HDAC4, IL1A, CHUK	8.86121	1	42.5328
9	GO:0072332	Intrinsic apoptotic signaling pathway by p53 class mediator	2	0.398406	0.00321333	E2F1, E2F2	414.617	0.132044	2.96627
