# Supplementary material for: Exploring the Pharmacological Mechanism of Danzhi Xiaoyao Powder on ER-Positive Breast Cancer by a Network Pharmacology Approach
Source: Evid Based Complement Alternat Med. 2018 Mar 5;2018:5059743. doi: 10.1155/2018/5059743 (PMC5859839; doi:10.1155/2018/5059743)
Supplement: Supplementary Materials — Table S1: compound targets for DXP. Table S2: known targets for DXP. Table S3: ER-positive breast cancer targets. Table S4: enrichment analysis of clusters based on Gene Ontology (GO) annotation. Table S5: pathway enrichment analysis. Table S6: enrichment analysis of clusters based on Gene Ontology (GO) annotation. Table S7: pathway enrichment analysis. Table S8: enrichment analysis of clusters based on Gene Ontology (GO) annotation. Table S9: pathway enrichment analysis. [file 5059743.f1.zip › Table S9.xlsx]

## Sheet: Sheet1
Table S9 Pathway enrichment analysis
Term	Pathway	Count	%	Pvalue	Genes	Fold Enrichment	Bonferroni	FDR
hsa04668	TNF signaling pathway	25	0.0757071	2.13223e-15	TNF, CCL2, PTGS2, CXCL2, NFKBIA, MMP3, CXCL10, VCAM1, AKT1, FOS, CASP3, CASP8, IL1B, CHUK, PIK3CG, ICAM1, IL6, RELA, MAPK10, MAPK1, MAPK14, JUN, MAPK8, IKBKB, SELE	7.98881	4.68292e-13	0.340403
hsa04066	HIF-1 signaling pathway	22	0.0666223	4.20358e-13	PRKCA, EGFR, PIK3CG, IL6, ERBB2, RELA, HK2, STAT3, PRKCB, AKT1, MAPK1, CDKN1A, HIF1A, BCL2, SLC2A1, IFNG, SERPINE1, VEGFA, NOS3, NOS2, EGF, INSR	7.60404	9.33134e-11	0.538195
hsa04068	FoxO signaling pathway	24	0.0726788	4.26201e-12	EGFR, PIK3CG, IL6, RAF1, MAPK10, SIRT1, PTEN, IL10, TGFB1, CDK2, STAT3, AKT1, CCNB1, MAPK1, CCND1, CDKN1A, SLC2A4, MAPK14, MAPK8, CAT, IKBKB, EGF, INSR, CHUK	6.06673	9.46172e-10	2.88892e-05
hsa04151	PI3K/AKT signaling pathway	37	0.112047	1.41698e-11	HSP90AB1, COL3A1, BCL2L1, PTEN, AKT1, CASP9, BCL2, NOS3, EGF, INSR, MYC, CHUK, SPP1, PRKCA, EGFR, PIK3CG, IL4, IL6, HSP90AA1, RELA, RXRA, TP53, RAF1, CDK4, CDK2, KDR, MAPK1, CCND1, CDKN1A, CHRM2, GSK3B, CHRM1, VEGFA, JAK2, COL1A1, IKBKB, IL2	3.63271	3.14569e-09	1.80635e-08
hsa04917	Prolactin signaling pathway	17	0.0514808	1.31604e-10	PIK3CG, RELA, ESR1, RAF1, MAPK10, ESR2, STAT1, STAT3, AKT1, MAPK1, FOS, CCND1, GSK3B, MAPK14, IRF1, MAPK8, JAK2	8.11033	2.9216e-08	1.64213e-06
hsa04115	p53 signaling pathway	16	0.0484525	5.6272e-10	CDK1, TP53, CHEK1, CHEK2, CDK4, PTEN, CDK2, CCNB1, CDKN1A, CCND1, CASP3, CASP9, BAX, CASP8, SERPINE1, IGFBP3	8.08897	1.24924e-07	7.17351e-07
hsa04915	Estrogen signaling pathway	18	0.0545091	3.06468e-09	HSP90AB1, PIK3CG, OPRM1, EGFR, HSP90AA1, GABBR1, ESR1, RAF1, ESR2, MMP2, AKT1, MAPK1, FOS, JUN, CALM3, NOS3, CALM2, CALM1	6.15865	6.80359e-07	3.62993e-07
hsa04012	ErbB signaling pathway	17	0.0514808	3.21606e-09	PRKCA, PIK3CG, EGFR, ERBB3, ERBB2, RAF1, ELK1, MAPK10, PRKCB, AKT1, MAPK1, CDKN1A, JUN, GSK3B, MAPK8, EGF, MYC	6.61877	7.13966e-07	0.00164229
hsa04370	VEGF signaling pathway	14	0.042396	1.57018e-08	PIK3CG, PRKCA, PTGS2, RAF1, KDR, PRKCB, AKT1, MAPK1, CASP9, MAPK14, VEGFA, HSPB1, NOS3, PPP3CA	7.77403	3.48578e-06	8.17161e-06
hsa04210	Apoptosis	14	0.042396	1.93596e-08	PIK3CG, AKT1, CASP3, TNF, CASP9, BCL2, RELA, BAX, CASP8, TP53, NFKBIA, BCL2L1, IKBKB, CHUK	7.64864	4.29782e-06	23.91
hsa04010	MAPK signaling pathway	27	0.0817637	2.14649e-08	TNF, ELK1, TGFB1, AKT1, FOS, CASP3, IL1B, PPP3CA, EGF, MYC, RASA1, IL1A, CHUK, PRKCA, EGFR, CACNA2D1, RELA, TP53, RAF1, MAPK10, PRKCB, MAPK1, MAPK14, JUN, HSPB1, MAPK8, IKBKB	3.58651	4.7652e-06	0.0936317
hsa04014	Ras signaling pathway	23	0.0696505	6.39112e-07	PRKCA, PIK3CG, EGFR, RELA, RAF1, ELK1, BCL2L1, MAPK10, KDR, PRKCB, AKT1, MAPK1, RASSF1, VEGFA, CALM3, MAPK8, IKBKB, EGF, INSR, RASA1, CALM2, CHUK, CALM1	3.44721	0.000141873	2.23017e-08
hsa04064	NF-kappa B signaling pathway	13	0.0393677	7.64066e-06	VCAM1, ICAM1, TNF, PTGS2, CD40LG, BCL2, RELA, NFKBIA, IL1B, BCL2L1, IKBKB, PLAU, CHUK	5.06142	0.0016948	73.4239
hsa04630	JAK/STAT signaling pathway	14	0.042396	0.000315062	IL4, PIK3CG, IL6, PIM1, BCL2L1, STAT1, IL10, STAT3, AKT1, CCND1, IFNG, JAK2, MYC, IL2	3.27045	0.0675641	0.400897
hsa04015	Rap1 signaling pathway	16	0.0484525	0.00123841	PRKCA, PIK3CG, EGFR, RAF1, KDR, PRKCB, CTNNB1, AKT1, MAPK1, MAPK14, VEGFA, CALM3, EGF, INSR, CALM2, CALM1	2.58077	0.240503	1.72121e-05
hsa04150	mTOR signaling pathway	8	0.0242263	0.00143644	PRKCA, PIK3CG, AKT1, MAPK1, TNF, IKBKB, PTEN, PRKCB	4.67208	0.273211	45.4084
hsa04310	Wnt signaling pathway	12	0.0363394	0.00236682	PRKCA, PPARD, CCND1, JUN, GSK3B, TP53, MAPK8, PPP3CA, MAPK10, MYC, CTNNB1, PRKCB	2.94544	0.409069	2.97561
hsa04152	AMPK signaling pathway	10	0.0302828	0.00950191	PIK3CG, AKT1, CCND1, SLC2A4, PPARG, ACACA, ADRA1A, CCNA2, SIRT1, INSR	2.77644	0.879909	47.3334
